# Supplementary material for: Deciphering the Host–Pathogen Interactome of the Wheat–Common Bunt System: A Step towards Enhanced Resilience in Next Generation Wheat
Source: Int J Mol Sci. 2022 Feb 26;23(5):2589. doi: 10.3390/ijms23052589 (PMC8910311; doi:10.3390/ijms23052589)
Supplement: Supplementary file 1 [file ijms-23-02589-s001.zip]

Archive with 1 entries (1 files):
- ijms-1601032-supplementary.pdf
